# Supplementary material for: Oyster Peptide-Ferrous Chelate Preparation Optimization Structural Characteristics and Enhanced Bioavailability
Source: Foods. 2026 Jan 20;15(2):362. doi: 10.3390/foods15020362 (PMC12840548; doi:10.3390/foods15020362)
Supplement: Supplementary file 1 [file foods-15-00362-s001.zip]

Archive with 1 entries (1 files):
- foods-4089730-supplementary.pdf
